# Supplementary material for: Epigallocatechin Gallate Enzymatic Alpha Glucosylation Potentiates Its Skin-Lightening Activity—Involvement of Skin Microbiota
Source: Molecules. 2024 Nov 15;29(22):5391. doi: 10.3390/molecules29225391 (PMC11597265; doi:10.3390/molecules29225391)
Supplement: Supplementary file 1 [file molecules-29-05391-s001.zip]

Archive with 6 entries (6 files):
- Supplementary Material Figure S1.pdf
- Supplementary Material Figure S2.pdf
- Supplementary Material Figure S3.pdf
- Supplementary Material Figure S4.pdf
- Supplementary Material Figure S5.pdf
- Supplementary Material Figure S6.pdf
